# Supplementary material for: Neuroprotective Effect of Resveratrol Propionate Esters on Apoptosis of SH-SY5Y Cells Induced by Hydrogen Peroxide
Source: Biochem Res Int. 2025 Sep 10;2025:9973711. doi: 10.1155/bri/9973711 (PMC12443518; doi:10.1155/bri/9973711)
Supplement: Supporting Information — Additional supporting information can be found online in the Supporting Information section. [file 9973711.f1.zip]

Archive with 3 entries (3 files):
- 0728-R1-Supplementary Materials Figures data- FLOW ALL DATA-.xlsx
- Accepted revised Supplementary Materials Figures.docx
- Accepted revised Supplementary Materials Figures.pdf
