# Supplementary material for: Neuroprotective Effect of Resveratrol Propionate Esters on Apoptosis of SH-SY5Y Cells Induced by Hydrogen Peroxide
Source: Biochem Res Int. 2025 Sep 10;2025:9973711. doi: 10.1155/bri/9973711 (PMC12443518; doi:10.1155/bri/9973711)
Supplement: Supporting Information — Additional supporting information can be found online in the Supporting Information section. [file 9973711.f1.zip › 0728-R1-Supplementary Materials Figures data- FLOW ALL DATA-.xlsx]

## Sheet: 1111108 SHSY5Y Annezin VI 
			control	H2O2(2mM 2H)	RPE 2.5uM+H2O2(2mM 2H)	RPE 5uM+H2O2(2mM 2H)
	Live		86.8	61.8	79.8	78.8
			85.8	61.2	79.3	78.6
			85	61.3	80	78.3				小寫:組外		h2o2組的Live下降,Late apoptotic提升,RPE則讓兩個指標皆有顯著差異的救回細胞
			85.8667	61.4333	79.7	78.5667				大寫:組內
			0.736357	0.262467	0.294392	0.20548
		組外	d	a	c	b
		組內	D	D	D	D
	Late apoptotic		10.1	30.1	17.4	17.5
			11.3	30	17.3	17.5
			11.4	29.6	16.7	17.9
			10.9333	29.9	17.1333	17.6333
			0.590668	0.216025	0.309121	0.188562
		組外	a	d	b	c
		組內	C	C	C	C
	Erly apoptotic		2.6	1.7	1.8	2.1
			2.7	1.7	2.2	2.2
			3.4	2	2.2	2.1
			2.9	1.8	2.06667	2.13333
			0.355903	0.141421	0.188562	0.0471405
		組外	b	a	a	a
		組內	B	A	B	B
	Necrotic		0.4	6.5	1	1.6
			0.2	6.9	1.1	1.6
			0.3	7.1	1	1.7
			0.3	6.83333	1.03333	1.63333
			0.0816497	0.249444	0.0471405	0.0471405		組外	Live	Late apoptotic	Erly apoptotic	Necrotic		組內	Live	Late apoptotic	Erly apoptotic	Necrotic
		組外	a	d	b	c			86.8	10.1	2.6	0.4			86.8	61.8	79.8	78.8
		組內	A	B	A	A			85.8	11.3	2.7	0.2			85.8	61.2	79.3	78.6
									85	11.4	3.4	0.3			85	61.3	80	78.3
									61.8	30.1	1.7	6.5			10.1	30.1	17.4	17.5
									61.2	30	1.7	6.9			11.3	30	17.3	17.5
									61.3	29.6	2	7.1			11.4	29.6	16.7	17.9
									79.8	17.4	1.8	1			2.6	1.7	1.8	2.1
									79.3	17.3	2.2	1.1			2.7	1.7	2.2	2.2
									80	16.7	2.2	1			3.4	2	2.2	2.1
									78.8	17.5	2.1	1.6			0.4	6.5	1	1.6
									78.6	17.5	2.2	1.6			0.2	6.9	1.1	1.6
									78.3	17.9	2.1	1.7			0.3	7.1	1	1.7

## Sheet: 1111111 TMRE SHSY5Y 
									RPE降低H2O2造成的粒線體膜電位改變
		control	H2O2(2mM 2H)	RPE 2.5uM+H2O2(2mM 2H)	RPE 5uM+H2O2(2mM 2H)
		14.4	57.6	45.2	36.8
		13.7	57.2	45.2	37.8
		14.6	57.3	44.3	39.2
		14.2333	57.3667	44.9	37.9333
		0.385861	0.169967	0.424264	0.984322
		a	d	c	b

## Sheet: 1111125 BAX SHSY5Y 
										RPE降低H2O2造成的BAX指標
		control	H2O2(2mM 2H)	RPE 2.5uM+H2O2(2mM 2H)	RPE 5uM+H2O2(2mM 2H)
		31.8	96.7	31.4	30.3
		31.7	96	30	27.1
		28.7	95.8	32.1	30.9
		30.7333	96.1667	31.1667	29.4333
		1.43836	0.385861	0.873053	1.668
		a	b	a	a

## Sheet: 1111129 BCL2 SHSY5Y 
		control	H2O2(2mM 2H)	RPE 2.5uM+H2O2(2mM 2H)	RPE 5uM+H2O2(2mM 2H)
		51.1	14.9	33.1	31.7				RPE提升遭H2O2破壞的細胞內的Bcl2指標
		50.6	14.9	31.2	32.2
		50.5	15.3	24.7	33.5
		50.7333	15.0333	29.6667	32.4667
		0.262467	0.188562	3.5966	0.758654
		c	a	b	b
		51.1
		50.6
		50.5
		14.9
		14.9
		15.3
		33.1
		31.2
		24.7
		31.7
		32.2
		33.5

## Sheet: 1111118 Caspase 9 SHSY5Y 
		control	H2O2(2mM 2H)	RPE 2.5uM+H2O2(2mM 2H)	RPE 5uM+H2O2(2mM 2H)					RPE抑制H2O2產生的Caspase-9
		50.9	87.4	49.2	61.8
		56	87.1	56.2	67.7
		61.6	86.8	58.5	63.3
		56.1667	87.1	54.6333	64.2667
		4.36985	0.244949	3.95502	2.50377
		a	c	a	b
		50.9
		56
		61.6
		87.4
		87.1
		86.8
		49.2
		56.2
		58.5
		61.8
		67.7
		63.3

## Sheet: 1111117 Caspase 3 
									RPE抑制H2O2產生的Caspase-3
		control	H2O2(2mM 2H)	RPE 2.5uM+H2O2(2mM 2H)	RPE 5uM+H2O2(2mM 2H)
		27.6	61.9	33.1	31.7
		26.8	70.3	31.2	32.2
		29.2	70.2	24.7	33.5
		27.8667	67.4667	29.6667	32.4667
		0.997775	3.93644	3.5966	0.758654
		a	b	a	a
		27.6
		26.8
		29.2
		61.9
		70.3
		70.2
		33.1
		31.2
		24.7
		31.7
		32.2
		33.5

## Sheet: 1111115 Cyto C SHSY5Y 
		control	H2O2(2mM 2H)	RPE 2.5uM+H2O2(2mM 2H)	RPE 5uM+H2O2(2mM 2H)			RPE抑制H2O2誘導的cytochrome c釋放
		73.2	37.5	51.1	50.8
		74.2	31.1	50.4	51.9
		74.8	37	48.5	52.5
		74.0667	35.2	50	51.7333
		0.659966	2.90631	1.09848	0.703957
		c	a	b	b
		73.2
		74.2
		74.8
		37.5
		31.1
		37
		51.1
		50.4
		48.5
		50.8
		51.9
		52.5

## Sheet: 1111118 DNA framentation SHSY5Y
										RPE減少了H2O2造成的DNA fragmentation
		control	H2O2(2mM 2H)	RPE 2.5uM+H2O2(2mM 2H)	RPE 5uM+H2O2(2mM 2H)
		6.2	44.8	20.4	23.6
		6.3	43.9	21.3	22.8
		6.6	43.9	21.4	24.3
		6.36667	44.2	21.0333	23.5667
		0.169967	0.424264	0.449691	0.612826
		a	d	b	c
		6.2
		6.3
		6.6
		44.8
		43.9
		43.9
		20.4
		21.3
		21.4
		23.6
		22.8
		24.3

## Sheet: RPE treat SHSY5Y cell MTT
MTT
raw data					帶公式				mean
	CON	2mM H2O2	5uM	2.5uM	CON	2mM H2O2	5uM	2.5uM	CON	2mM H2O2	5uM	2.5uM
1	0.406	0.058	0.436	0.359	99.461	14.2087	106.81	87.9471	100	14.0617	108.378	97.5012
2	0.419	0.058	0.426	0.421	102.646	14.2087	104.361	103.136
3	0.383	0.058	0.408	0.438	93.8266	14.2087	99.951	107.3	SD
4	0.413	0.056	0.504	0.394	101.176	13.7188	123.469	96.5213	CON	2mM H2O2	5uM	2.5uM
5	0.42	0.057	0.438	0.378	102.891	13.9637	107.3	92.6017	3.71285	0.219115	8.92339	7.81053
AVE	0.4082

## Sheet: RPE treat SHSY5Y cell LDH
LDH
raw data								扣背景						帶公式					mean
	CON	2mM H2O2	5uM	2.5uM	陽性對照	陰性對照	blank	CON	2mM H2O2	5uM	2.5uM	陽性對照	陰性對照		CON	2mM H2O2	5uM	2.5uM	CON	2mM H2O2	5uM RPE	2.5uM RPE
1	0.118	0.151	0.124	0.121	0.289	0.114	0.076	0.0416667	0.0746667	0.0476667	0.0446667	0.212667	0.0376667	1	2.55537	19.4208	5.62181	4.08859	3.57751	21.7632	5.15332	6.13288
2	0.117	0.152	0.123	0.124	0.314	0.114	0.077	0.0406667	0.0756667	0.0466667	0.0476667	0.237667	0.0376667	2	2.04429	19.9319	5.11073	5.62181
3	0.117	0.153	0.123	0.125	0.323	0.111	0.076	0.0406667	0.0766667	0.0466667	0.0486667	0.246667	0.0346667	3	2.04429	20.4429	5.11073	6.13288	SD
4	0.119	0.138	0.126	0.134				0.0426667	0.0616667	0.0496667	0.0576667			4	3.06644	12.7768	6.64395	10.7325	CON	2mM H2O2	5uM RPE	2.5uM RPE
5	0.122	0.163	0.128	0.137			blank AVE	0.0456667	0.0866667	0.0516667	0.0606667	陽性對照AVE	陰性對照AVE	5	4.59966	25.5537	7.6661	12.2658	1.61616	3.51699	1.59334	2.99594
6	0.126	0.162	0.126	0.127			0.0763333	0.0496667	0.0856667	0.0496667	0.0506667	0.232333	0.0366667	6	6.64395	25.0426	6.64395	7.15503
7	0.121	0.162	0.124	0.128				0.0446667	0.0856667	0.0476667	0.0516667			7	4.08859	25.0426	5.62181	7.6661
8	0.124	0.156	0.125	0.122				0.0476667	0.0796667	0.0486667	0.0456667			8	5.62181	21.9761	6.13288	4.59966
9	0.116	0.16	0.118	0.116				0.0396667	0.0836667	0.0416667	0.0396667			9	1.53322	24.0204	2.55537	1.53322
10	0.119	0.158	0.119	0.121				0.0426667	0.0816667	0.0426667	0.0446667			10	3.06644	22.9983	3.06644	4.08859
11	0.118	0.154	0.122	0.121				0.0416667	0.0776667	0.0456667	0.0446667			11	2.55537	20.954	4.59966	4.08859
12	0.123	0.158	0.119	0.124				0.0466667	0.0816667	0.0426667	0.0476667			12	5.11073	22.9983	3.06644	5.62181

[truncated: 2 more sheets: RPE treat SHSY5Y cell MTT+LDH, RPE treat SHSY5Y cell flow]
